# Supplementary material for: Ceftazidime-avibactam resistance evolution in Pseudomonas aeruginosa and implications for cross-resistance to other novel β-lactams
Source: Antimicrob Agents Chemother. 2026 Apr 6;70(5):e01910-25. doi: 10.1128/aac.01910-25 (PMC13148059; doi:10.1128/aac.01910-25)
Supplement: Table S1 — Phenotypic and genotypic characteristics of MDR P. aeruginosa isolates collected before and after patient treatment with ceftazidime-avibactam. [file aac.01910-25-s0001.xlsx]

## Sheet: Supplementary Table
Supplementary Table. Phenotypic and genotypic characteristics of MDR P. aeruginsoa collected before and after ceftazidime-avibactam treatment
						MIC (mg/L)											Genotype
Patient #	Isolate #	Isolate Type	Days between Isolate Collection	Total CZA Treatment Duration (Days)	Other β-lactam Exposure between Baseline and Post-Exposure Isolates (Days)	C/T	CZA	IPM	IPR	FDC	FEP	ZID	FEP-ZID	ST	Pairwise SNP comparision	β-lactamase	PDC Type	ampC	ampR	ampD	AmpDh2	AmpDh3	ampG	ftsI	mrdA	dacB	cpxR	cpxS	oprD	mexR	nalC	nalD	mexA	mexB	mexE	mexF	oprN	mexS	mexT^	mdtA	mdtB	mdtC	opmB	galU
Patient 1	PSAR3080	Baseline	27	14	FEP (8)	1/4	1/4	16	0.5/4	0.06	16	8	2/2	244	11	OXA-50-like	undefined	A319P	WT	R11L, G148A, D183Y	WT	A219T	A583T	WT	WT	WT	WT	WT	Disrupted	WT	WT	WT	A372T	WT	WT	WT	WT	A75V	L26V	T261A	WT	V378A, V534A	L123R, G126D, ins133G, T142N, N146S, S148G	WT
	PSAR3115	Post-Exposure				4/4	32/4	32	8/4	≤0.03	32	32	16/16	244		OXA-50-like	PDC-1	WT	WT	V10G, R11L, G148A, D183Y	WT	A219T	A583T	WT	WT	WT	WT	WT	Disrupted	WT	Disrupted	WT	A372T	V767G	WT	WT	WT	A75V	L26V	T261A	WT	V378A, V534A	L123R, G126D, ins133G, T142N, N146S, S148G	WT
Patient 2	PSAR3162	Baseline	33	21	FEP (4)	2/4	4/4	8	1/4	≤0.03	32	4	2/2	245	17	OXA-50-like	PDC-5	R79Q, T105A	WT	D28G, G148A, S175L	WT	A219T	A583T	R504C	WT	WT	WT	N126G	Intact	WT	G71E, S209R	WT	WT	WT	P397Q	WT	WT	D249N	L26V, I298F, D302E	T261A, E403D	WT	V534A	WT	WT
	PSAR3211	Post-Exposure				8/4	32/4	8	1/4	≤0.03	128	8	8/8	245		OXA-50-like	PDC-5	R79Q, T105A	WT	D28G, G148A, R164S, S175L	WT	A219T	A583T	R504C	WT	WT	WT	N126G	Intact	2bp ins, fs	G71E, S209R	WT	WT	WT	P397Q	WT	WT	D249N	L26V, I298F, D302E	T261A, E403D	WT	V534A	WT	WT
Patient 3	PSAR2975	Baseline	24	10	FEP (5), MER (2)	2/4	2/4	16	1/4	0.12	16	8	4/4	386	11	OXA-50-like	PDC-8	T105A, L176R	WT	R11L, G148A, D183Y	WT	A219T	D475N, A583T	WT	WT	W447G	WT	WT	Disrupted	WT	G71E	WT	D373E	WT	WT	WT	WT	D249N	L26V	T261A	WT	WT	V108A	WT
	PSAR3020	Post-Exposure				8/4	16/4	16	2/4	0.25	32	16	8/8	386		OXA-50-like	PDC-8	T105A, L176R	WT	R11L, R24S, G148A, D183Y	WT	A219T	D475N, A583T	WT	WT	W447G	WT	WT	Disrupted	Y3*	G71E	WT	D373E	WT	WT	WT	Disrupted	D249N	L26V	T261A	WT	WT	V108A	WT
Patient 4	PSAR3223	Baseline	48	10	CAZ (2), TZP (4)	2/4	8/4	1	0.25/4	0.06	16	8	8/8	3118	9	OXA-50-like	PDC-5	R79Q, T105A	Disrupted	G148A, G156D	WT	WT	A583T	WT	WT	WT	WT	F431L	Intact	1bp del, fs	G71E, S209R	WT	WT	WT	WT	WT	WT	Q223H, D249N	L26V	WT	WT	WT	V108A, P275S	WT
	PSAR2872	Post-Exposure				16/4	128/4	1	0.5/4	0.25	64	16	16/16	3118		OXA-50-like	PDC-5	R79Q, T105A, Q146K	Disrupted	G148A, G156D	WT	WT	A583T	G63D	WT	WT	WT	F431L	Intact	1bp del, fs	G71E, S209R	WT	WT	WT	WT	WT	WT	Q223H, D249N	L26V	WT	WT	WT	V108A, P275S	WT
Patient 5	PSAR2628	Baseline	87	16	IPR (10), MER (5), TZP (7)	1/4	8/4	8	1/4	0.12	8	32	8/8	164	10	OXA-50-like	PDC-121	P6S, T105A	E114A, G283E, M288R	G148A, D183Y	WT	A219T	A583T	WT	WT	WT	WT	WT	Disrupted	L57Q, V126E	G71E, A186T	D187H	WT	WT	WT	WT	WT	D249N	L26V	WT	WT	WT	WT	WT
	PSAR2798	Post-Exposure				4/4	32/4	16	4/4	0.25	32	>128	16/16	164		OXA-50-like	PDC-121	P6S, T105A	E114A, G283E, M288R	G148A, D183Y	WT	A219T	A583T	WT	WT	WT	WT	WT	Disrupted	L57Q, V126E	G71E, A186T	D187H	WT	WT	1bp ins, fs	WT	WT	D249N, P254S	L26V	WT	WT	WT	WT	WT
Patient 6	PSAR3030	Baseline	19	10	FEP (4)	1/4	2/4	32	0.5	≤0.03	4	8	2/2	1248	15	OXA-50-like	PDC-16	G27D, T105A, V205L, G391A	E114A, G283E, M288R	G148A	WT	WT	A583T	WT	WT	WT	WT	H97R, Q296R, V354A, A382V	Disrupted	V126E	G71E, S209R	WT	WT	WT	S8F	WT	S13P, P35L	D249N	L26V	I215V, T261A	WT	WT	L123R, G126D, ins133G, T142N, N146S, S148G	WT
	PSAR3070	Post-Exposure				2/4	8/4	32	2/4	0.06	32	128	8/8	1248		OXA-50-like	PDC-16	G27D, T105A, V205L, G391A	E114A, G283E, M288R	G148A	WT	WT	A583T	R504C	WT	WT	WT	H97R, Q296R, V354A, A382V	Disrupted	V126E	G71E, S209R	WT	WT	WT	S8F	WT	S13P, P35L	D249N	L26V	I215V, T261A	WT	WT	L123R, G126D, ins133G, T142N, N146S, S148G	WT
Patient 7	PSAR2623	Baseline	24	17	None	4/4	2/4	16	2/4	0.25	16	4	4/4	258	4	OXA-50-like	PDC-8	T105A, L176R	WT	Q44P, A136V, G148A	WT	A219T	A583T	WT	WT	WT	WT	WT	Disrupted	WT	G71E, S209R	WT	WT	WT	WT	WT	D31V	ins246N	L26V	T261A	A240V	K318R	L123R, G126D, ins133G, T142N, N146S, S148G	WT
	PSAR2663	Post-Exposure				2/4	8/4	16	2/4	0.25	32	16	8/8	258		OXA-50-like	PDC-8	T105A, L176R	WT	Q44P, A136V, G148A	WT	A219T	A583T	WT	WT	WT	WT	WT	Disrupted	WT	G71E, S209R	WT	WT	WT	WT	WT	D31V	D249N	L26V	T261A	A240V	K318R	L123R, G126D, ins133G, T142N, N146S, S148G	WT
Patient 8	PSAR5515	Baseline	11	11	None	64/4	32/4	4	1/4	1	16	>128	8/8	2326	135	OXA-50-like	undefined	T21A, T105A, F147L, V205L, G391P	E114A, I251V, G283E, M288R	WT	WT	WT	A583T	WT	WT	H423R	WT	H97R, E259Q, V354A, A382V	Intact	2bp ins, fs	G71E, S209R	WT	WT	WT	WT	WT	S13P	V73A, D249N	L26V	T261A	WT	WT	A20S, L123R, G126D, ins133G, T142N, N146S, S148G	WT
	PSAR6670	Post-Exposure				>64/4	>256/4	2	4/4	0.5	64	64	32/32	2326		OXA-50-like	undefined	T21A, T105A, F147L, G183D, V205L, G391P	E114A, I251V, G283E, M288R	WT	WT	WT	A583T	R309C	WT	H423R	WT	H97R, E259Q, V354A, A382V	Intact	2bp ins, fs	G71E, S209R	WT	WT	WT	WT	WT	S13P	V73A, D249N	L26V	T261A	WT	WT	A20S, L123R, G126D, ins133G, T142N, N146S, S148G	WT
Patient 9	PSAR3775	Baseline	57	27	FEP (14)	4/4	4/4	32	2/4	0.25	64	16	8/8	111	6	OXA-50-like, OXA-9, CARB-2	PDC-3	T105A	Disrupted (indel at 287)	ins85A, G149A	WT	A219T	A583T	WT	WT	WT	WT	WT	Disrupted	V126E	G71E	WT	WT	WT	WT	WT	S13P	D249N	L26V	E171D, Q232E, T261A	L685A	WT	L123R, G126D, ins133G, T142N, N146S, S148G	WT
	PSAR3748	Post-Exposure				>64/4	256/4	1	1	0.25	64	16	8/8	111		OXA-50-like, OXA-9, CARB-2	undefined	T105A, E247R	Disrupted (indel at 287)	ins85A, G149A	WT	A219T	A583T	WT	WT	W92R	WT	WT	Disrupted	V126E	G71E	WT	WT	WT	WT	WT	S13P	D249N	L26V	E171D, Q232E, T261A	L685A	WT	L123R, G126D, ins133G, T142N, N146S, S148G	WT
Patient 10	PSAR4087	Baseline	20	20	None	4/4	2/4	16	0.5	1	8	8	2/2	253	29	OXA-50-like	PDC-34	G27D, A55T, T105A, Q155R, V205L, G391A	E114A, G283E, M288R	WT	WT	WT	A583T	P215L	WT	Q156H	WT	H97R, E259Q, V354A, A382V	Disrupted	V126E	G71E, A145V, S209R	WT	WT	WT	WT	WT	S13P	D249N	L26V	T261A	WT	WT	WT	WT
	PSAR4109	Post-Exposure				64/4	64/4	1	1	1	32	>128	16/16	253		OXA-50-like	undefined	G27D, A55T, T105A, Q155R, G183D, V205L, G391A	E114A, G283E, M288R	WT	WT	WT	A583T	WT	WT	Q156H	WT	H97R, E259Q, V354A, A382V	Disrupted	V126E	1bp ins, fs	WT	WT	WT	WT	WT	S13P	D249N	L26V	T261A	WT	WT	WT	WT
Patient 11	CCM049CA13B1	Baseline	34	15	TZP (4)	8/4	2/4	32	4/4	0.12	64	16	8/8	446	14	OXA-50-like, OXA-17: D93E	PDC-16	G27D, T105A, V205L, G391A	E114A, G283E, M288R	WT	WT	A208V	A583T	WT	WT	WT	WT	H97R, E259Q, V354A, A382V	Disrupted	V126E	G71E, A145V, S209R	WT	WT	WT	S8F	WT	S13P	D249N	L26V	T261A	WT	WT	L123R, G126D, ins133G, T142N, N146S, S148G	WT
	CCM049CA13PE2	Post-Exposure				32/4	128/4	32	4/4	0.5	64	16	16/16	446		OXA-50-like, OXA-17: D93E, G157D	PDC-16	G27D, T105A, V205L, G391A	E114A, G283E, M288R	WT	WT	A208V	A583T	WT	WT	WT	WT	H97R, E259Q, V354A, A382V	Disrupted	V126E	G71E, A145V, S209R	WT	WT	WT	S8F	WT	S13P	D249N	L26V	T261A	WT	WT	L123R, G126D, ins133G, T142N, N146S, S148G	WT
Patient 12	CCM055CA17B1	Baseline	26	14	TZP (11)	2/4	2/4	32	1/4	0.5	64	16	16/16	446	137	OXA-50-like, OXA-142	PDC-16	G27D, T105A, V205L, G391A	E114A, G283E, M288R	WT	WT	A208V	A583T	WT	WT	WT	WT	H97R, E259Q, V354A, A382V	Disrupted	V126E	G71E, A145V, S209R	WT	WT	WT	S8F	WT	S13P	D249N	L26V	T261A	WT	WT	L123R, G126D, ins133G, T142N, N146S, S148G	WT
	CCM055CA17PE3	Post-Exposure				32/4	128/4	16	2/4	0.12	32	8	4/4	446		OXA-50-like, OXA-17	PDC-16	G27D, T105A, V205L, G391A	E114A, G283E, M288R	WT	WT	A208V	A583T	WT	WT	WT	WT	H97R, E259Q, V354A, A382V	Disrupted	V126E	G71E, A145V, S209R	WT	WT	WT	S8F	WT	S13P	D249N	L26V	T261A	WT	WT	L123R, G126D, ins133G, T142N, N146S, S148G	WT
